# Supplementary material for: Phenotypic Expansion of Autosomal Dominant LZTR1-Related Disorders with Special Emphasis on Adult-Onset Features
Source: Genes (Basel). 2024 Jul 13;15(7):916. doi: 10.3390/genes15070916 (PMC11276570; doi:10.3390/genes15070916)
Supplement: Supplementary file 1 [file genes-15-00916-s001.zip]

Archive with 1 entries (1 files):
- genes-3019009-supplementary.xlsx
