# Supplementary material for: Phenotypic Expansion of Autosomal Dominant LZTR1-Related Disorders with Special Emphasis on Adult-Onset Features
Source: Genes (Basel). 2024 Jul 13;15(7):916. doi: 10.3390/genes15070916 (PMC11276570; doi:10.3390/genes15070916)
Supplement: Supplementary file 1 [file genes-15-00916-s001.zip › genes-3019009-supplementary.xlsx]

## Sheet: Suppl.TableS1
	Supplem. Table S1. Comparison between clinical evidences between Noonanan syndrome and the autosomal dominant LZTR1-Noonan syndrome
	Feature	% of persons with features in Noonan Syndrome*	% of persons with features in LZTR1 patients from this study
	Eye anomalies	95%	94%
	Short stature	50%-70%	64%
	Hypotonia	Majority	Majority
	Joint hyperextensibility	Majority	1 case reported
	Pectus anomaly	Majority	Majority
	Cryptorchidism in males	60%-80%	71%
	Congenital heart disease	50%-80%	66%
	Hearing loss	40%	not reported
	Hypertrophic cardiomyopathy	10%-29%	14%
	ID / Developmental delay	6-25% **	32%
	Renal anomalies	11%	not reported
	Abnormal bleeding or bruising	Bleeding: 6%-10%; bruising: majority	27%
	*Roberts AE, Allanson JE, Tartaglia M, Gelb BD. Noonan syndrome. Lancet. 2013;381:333-42. [58]
	**Percentage differs between studies, depending on the meaning of the term. It's also stated that 10-15% of NS patients need special education and that 25% have learning disability.
